# Supplementary material for: Prediction of delayed graft function by early salivary microbiota following kidney transplantation
Source: Appl Microbiol Biotechnol. 2024 Jul 1;108(1):402. doi: 10.1007/s00253-024-13236-w (PMC11217047; doi:10.1007/s00253-024-13236-w)
Supplement: Supplementary file 2 — Supplementary file2 (XLSX 17 KB) [file 253_2024_13236_MOESM2_ESM.xlsx]

## Sheet: Cover
Supplemental Material Journal name: Applied Microbiology and Biotechnology Manuscript Title: Prediction of Delayed Graft Function by Early Salivary Microbiota Following Kidney Transplantation The name(s) of the author(s): Xuyu Xiang1,2,†, Bo Peng1,2,†, Kai Liu1,2, Tianyin Wang1,2, Peng Ding1,2, Yi Zhu1,2, Ke Cheng1,2 and Yingzi Ming1,2,* The affiliation(s) and address(es) of the author(s): 1 The …

## Sheet: S1
Supplemental Table S1. LEfSe analysis of the salivary microbiota composition between DGF and IGF_1D groups
	Groups	LDA value
f__Lactobacillaceae	DGF	3.89745
g__Lactobacillus	DGF	3.89745
f__Moraxellaceae	DGF	3.42872
g__Acinetobacter	DGF	3.41827
g__Enhydrobacter	DGF	3.11452
g__Herbaspirillum	DGF	3.02346
g__Bosea	DGF	2.90983
g__Schrenkiella_parvula	DGF	2.78465
f__A4b	DGF	2.77269
c__vadinHA49	DGF	2.69867
g__Murdochiella	DGF	2.63052
g__Pajaroellobacter	DGF	2.62405
g__Gemella	DGF	2.57485
f__Family_XI	DGF	2.57485
f__Polyangiaceae	DGF	2.55609
g__Desulfurispora	DGF	2.34714
f__Magnetospiraceae	DGF	2.30711
g__Parascardovia	DGF	2.28565
o__Victivallales	DGF	2.28073
c__Lentisphaeria	DGF	2.27394
f__S15A_MN91	DGF	2.23239
p__Lentisphaerae	DGF	2.13191
c__Gracilibacteria	DGF	2.12367
f__Paracaedibacteraceae	DGF	2.00817
o__Paracaedibacterales	DGF	2.0047
f__Neisseriaceae	Ctrl_1D	3.78915
g__Neisseria	Ctrl_1D	3.78677
c__Bacteroidia	Ctrl_1D	3.75945
p__Bacteroidetes	Ctrl_1D	3.74439
g__Lautropia	Ctrl_1D	3.72144
f__Leptotrichiaceae	Ctrl_1D	3.69464
g__Leptotrichia	Ctrl_1D	3.69329
c__Fusobacteriia	Ctrl_1D	3.60981
o__Fusobacteriales	Ctrl_1D	3.60981
p__Fusobacteria	Ctrl_1D	3.60981
f__Prevotellaceae	Ctrl_1D	3.51919
g__Prevotella_7	Ctrl_1D	3.39231
o__Pasteurellales	Ctrl_1D	3.26496
f__Pasteurellaceae	Ctrl_1D	3.26496
g__Haemophilus	Ctrl_1D	3.23157
o__Selenomonadales	Ctrl_1D	3.16401
c__Negativicutes	Ctrl_1D	3.16401
f__Veillonellaceae	Ctrl_1D	3.16257
f__Campylobacteraceae	Ctrl_1D	3.0805
g__Campylobacter	Ctrl_1D	3.0805
o__Flavobacteriales	Ctrl_1D	3.07867
o__Campylobacterales	Ctrl_1D	3.06091
c__Campylobacteria	Ctrl_1D	3.06091
p__Epsilonbacteraeota	Ctrl_1D	3.06091
g__Comamonas	Ctrl_1D	3.02873
g__Capnocytophaga	Ctrl_1D	3.02074
f__Flavobacteriaceae	Ctrl_1D	3.00313
p__Patescibacteria	Ctrl_1D	2.9202
c__Saccharimonadia	Ctrl_1D	2.90972
o__Saccharimonadales	Ctrl_1D	2.90972
f__Saccharimonadaceae	Ctrl_1D	2.77922
g__Alloscardovia	Ctrl_1D	2.77385
g__Selenomonas_3	Ctrl_1D	2.63955
g__Tannerella	Ctrl_1D	2.58258
g__Corynebacterium	Ctrl_1D	2.53831
f__Paludibacteraceae	Ctrl_1D	2.45218
g__F0058	Ctrl_1D	2.44705
f__Family_XI	Ctrl_1D	2.37318
g__Parvimonas	Ctrl_1D	2.35
g__Bergeyella	Ctrl_1D	2.31258
o__Coriobacteriales	Ctrl_1D	2.27791
g__Ruminococcaceae_UCG_014	Ctrl_1D	2.27436
f__Atopobiaceae	Ctrl_1D	2.2303
g__Lachnoanaerobaculum	Ctrl_1D	2.22958
g__Alloprevotella	Ctrl_1D	2.2286
g__Anaeroglobus	Ctrl_1D	2.20324
g__Aggregatibacter	Ctrl_1D	2.09769
g__Actinobacillus	Ctrl_1D	2.06933
g__Selenomonas	Ctrl_1D	2.06007
g__F0332	Ctrl_1D	2.02857
LEfSe, linear discriminant analysis effect size; LDA, linear discriminant analysis. All p values less than 0.05 were highlighted in bold.

## Sheet: S2
Supplemental Table S2. Binary Logistic regression and randomForest analysis with the original value form of relative abundance of taxa to classify DGFs and IGFs in 1 day after kidney transplant
	Univariate analysis			Multivariate analysis			RandomForest analysis
	OR	P		OR	P		MeanDecreaseAccuracy	MeanDecreaseGini
f__Atopobiaceae	1.4238e-102	0.279704		5.018e+85	0.15		2.16683	0.758485
f__P5D1-392	0	0.077382					0.770016	0.354321
f__Saccharimonadaceae	1.1682e-69	0.119478					0.617698	0.184854
g__Acinetobacter	1.0388e+51	0.468013					-1.81097	0.17115
g__Aggregatibacter	0	0.031719					0.0937444	0.173913
g__Alloprevotella	8.5993e-79	0.230473					-1.44192	0.201984
g__Anaeroglobus	0	0.121979					0.695697	0.172884
g__Bergeyella	1.1142e-204	0.122151					0.761506	0.261415
g__Campylobacter	3.1751e-08	0.319454					-0.865504	0.395742
g__Capnocytophaga	1.9233e-48	0.085602					1.00274	0.499006
g__Comamonas	2.3213e-111	0.080228					-1.69655	0.161789
g__Corynebacterium	7.875e-196	0.048152					3.09263	0.582859
g__Eikenella	0	0.036352					1.52049	0.645806
g__F0058	9.2967e-144	0.072044					-0.806769	0.182838
g__F0332	0	0.166226					2.43385	0.421366
g__Gemella	1762.31	0.829936		3.027e+102	0.019		-0.370294	0.307306
g__Gracilibacteria bacterium oral taxon 873	1.9524e+91	0.391384		e^1086.92	0.078		-0.134745	0.237778
g__Haemophilus	6.0311e-36	0.111415		0	0.047		3.42473	0.698138
g__Lachnoanaerobaculum	0	0.018608		0	0.019		0.507052	0.174855
g__Lactobacillus	1.3213e+39	0.080255					3.64424	0.487145
g__Lautropia	0.011576	0.284009					2.78368	0.563769
g__Leptotrichia	1.7776e-34	0.040144					3.48439	0.697717
g__Neisseria	0.000328	0.182106					4.03397	1.14003
g__Parvimonas	7.2159e-50	0.266572					-2.55571	0.338293
g__Prevotella 2	4.9097e-190	0.130837					2.17744	0.365409
g__Prevotella 6	0	0.067476					-2.45753	0.263106
g__Prevotella 7	3.7361e-37	0.1926					-2.78138	0.247761
g__Ruminococcaceae UCG-014	8.2059e-31	0.392597					0.865156	0.292639
g__Selenomonas	0	0.061126					1.72398	0.834631
g__Selenomonas 3	1.2779e-209	0.04454					6.83143	1.26292
g__Selenomonas 4	0	0.047757					1.25902	0.616891
g__Tannerella	2.8625e-32	0.279503					-0.0770304	0.343861
g__candidate division SR1 bacterium MGEHA	2.6583e+28	0.595801					-1.15842	0.250958
OR, odd ratio. All p values less than 0.05 were highlighted in bold.
